# Supplementary material for: Metastrongyloid Infection with Aelurostrongylus abstrusus, Troglostrongylus brevior, Oslerus rostratus and Angiostrongylus chabaudi in Feral Cats from the Canary Islands (Spain)
Source: Animals (Basel). 2023 Jun 30;13(13):2168. doi: 10.3390/ani13132168 (PMC10339911; doi:10.3390/ani13132168)
Supplement: Supplementary file 1 [file animals-13-02168-s001.zip]

Archive with 1 entries (1 files):
- animals-2396407-supplementary.pdf
